# Supplementary material for: Muscarinic acetylcholine receptor signaling generates OFF selectivity in a simple visual circuit
Source: Nat Commun. 2019 Sep 9;10:4093. doi: 10.1038/s41467-019-12104-w (PMC6733798; doi:10.1038/s41467-019-12104-w)
Supplement: Supplementary file 4 — Source Data [file 41467_2019_12104_MOESM4_ESM.xlsx]

## Sheet: Figure 1
lOLPglu>GCaMP (Figure 1d)
peak ΔF/F		tpeak (s)
soma	termini	soma	termini
4.71171	0.529029	1.5	6.5
2.73344	0.501014	0.7	5.3
4.20207	0.764833	1.7	2.7
0.685135	0.508563	1.5	3.6
3.06103	0.567406	1.9	6.7
4.48362	0.744217	1.9	4.3
5.07833	1.14669	0.7	3.8
1.71295	0.51501	0.9	3.6
lOLP>GCaMP (Figure 1e)
peak ΔF/F		tpeak (s)
cha-lOLP	glu-lOLP	cha-lOLP	glu-lOLP
3.43465	0.289835	0.9	5.3
4.42855	0.411288	0.8	4.5
0.629182	1.64048	0.4	2.9
1.74968	0.437307	0.5	2.3
6.41439	0.446823	0.8	4
6.5291	0.930624	1	5.9
2.32838	0.343653	1.6	5.4
4.0103	1.32178	0.9	3.2
4.64838	0.625027	1.5	6.1
4.93389	1.21922	0.7	3.6

## Sheet: Figure 2
cha-lOLP (Figure 2d)
560 nm peak ΔF/F		488 nm peak ΔF/F
wt	rh6-/-	wt	rh6-/-
1.09585	0.0797753	1.53064	0.626894
1.89865	0.254536	2.96379	0.851919
3.66156	0.0215492	4.24433	0.577571
1.82367	0.0330865	1.87539	0.0350988
1.21464	0.0666492	1.38032	0.738346
2.99827	0.0549188	3.07328	0.718721
3.2215	0.101842	3.592	0.417803
4.91261	0.104997	5.69634	0.520168
3.20653	0.133227	4.42257	1.00136
1.69023		1.52932
2.13545		2.67165
0.545766		0.634918
0.884412		1.29815
1.24644		1.07279
1.91749		2.14183
glu-lOLP (Figure 2d)
560 nm peak ΔF/F		488 nm peak ΔF/F
wt	rh6-/-	wt	rh6-/-
0.274081	0.0497167	0.237716	0.213566
0.377851	0.0268104	0.397906	0.213345
0.191355	0.0807548	0.24751	0.134654
0.306002	0.0601931	0.316804	0.152836
0.407035	0.0770736	0.281794	0.205276
0.266376	0.00469065	0.247261	0.0854428
0.132215	0.131703	0.0844196	0.117183
0.175369		0.251086
0.223895		0.133434
0.190016		0.13247
0.0911746		0.168427
0.0969982		0.156942
0.141748		0.0585177
plOLP (Figure 2d)
560 nm peak ΔF/F		488 nm peak ΔF/F
wt	rh6-/-	wt	rh6-/-
1.45395	0.300632	1.32263	0.542984
1.30091	0.157424	2.03862	0.46061
0.191013	0.116499	0.286772	0.510557
2.7342	0.0782526	2.89387	0.33623
0.903577	0.207151	0.89089	0.877689
2.36614	0.0883715	2.34054	0.460392
2.31288	0.109902	1.88167	0.0753555
0.612074		0.587749
1.7382		1.28775
0.725282		1.89039
0.530757		0.44272
1.87862		1.04025
0.116816		0.538256
0.465186		0.620244
0.557464		0.346514

## Sheet: Figure 3
lOLP>Arclight (Figure 3a)
peak -ΔF/F
cha-lOLP	glu-lOLP
0.21662	-0.257258
0.28956	-0.210664
0.18225	-0.230682
0.13815	-0.094355
0.14208	-0.250595
0.13694	-0.082513
0.10723
lOLP>RCaMP (Figure 3b)
peak ΔF/F
cha-lOLP	glu-lOLP
2.70368	0.3583
1.61111	0.634981
2.53725	0.75739
1.15111	0.53762
2.89594	0.620104
1.37225	0.766856
1.76773
lOLPglu>RCaMP (Figure 3d)
peak ΔF/F		tpeak (s)
ON	OFF	ON	OFF
0.441381	0.18061	6.5	0.4
0.111736	0.115961	5.6	0.5
0.160648	0.118254	3.5	0.5
0.258818	0.0839134	2.9	0.6
0.31554	0.331175	6.2	0.8
0.186782	0.0876195	4.4	0.6
0.170506	0.0915361	4.5	1

## Sheet: Figure 4
lOLPcha>RCaMP (Figure 4e)
ON peak ΔF/F		OFF peak ΔF/F
control	mAchR-BKK107137	control	mAchR-BKK107137
0.164342	0.0288226	0.00508056	0.0256157
0.395122	0.275947	0	0
0.426686	0.0833	0.0167805	0.0149909
0.258556	0.0259406	0.060449	0
0.212363	0.0938384	0.0138426	0
0.0909793	0.269798	0	0.00687515
0.638005		0.0539022
0.379432		0.00213197
lOLPglu>RCaMP (Figure 4e)
ON peak ΔF/F		OFF peak ΔF/F
control	mAchR-BKK107137	control	mAchR-BKK107137
0.175536	0.0197828	0.136964	0.0028857
0.139356	0.0340624	0.115072	0.0141807
0.141148	0	0.0507285	0.0106403
0.195678	0.00763847	0.0341	0
0.114344	0.0155844	0.00733498	0
0.13809	0.00733782	0.0619161	0
0.129493		0.139149
0.201147		0.109805

## Sheet: Figure 5
lOLPglu>GCaMP6f soma (Figure 5a)
peak ΔF/F		tpeak (s)
lOLPglu >Dicer	lOLPglu >Dicer GaoRNAi	lOLPglu >Dicer	lOLPglu >Dicer GaoRNAi
0.594027	0.144314	1.7	0.9
0.39419	0.286715	4	0.9
0.694216	0.56389	4.6	1.3
0.515925	0.424343	4.1	0.4
0.870627	0.335415	3.9	1.9
0.852877	0.252225	2.3	0.6
0.717696	0.264874	2.2	0.9
0.673102		4.8
0.476166		1.6
0.82647		4.4
		3.2
lOLPglu>GCaMP6f termini (Figure 5b)
peak ΔF/F		tpeak (s)
lOLPglu >Dicer	lOLPglu >Dicer GaoRNAi	lOLPglu >Dicer	lOLPglu >Dicer GaoRNAi
6.96947	0.775467	1.8	0.4
4.56795	0.790671	1.7	0.2
3.93491	1.25312	1.8	0.4
3.83601	1.36305	1.7	0.3
5.1078	0.482118	1.2	0.7
5.89815	3.26696	2.4	0.6
5.97428	1.71099	1.8	0.3
4.11475	0.565771	1.1	0.3
4.68415		2.3
5.71118		1.3
		1.9
		2
lOLPglu>GCaMP6f soma (Figure 5c)
peak ΔF/F		tpeak (s)
lOLPglu/+	lOLPglu>PTX	lOLPglu/+	lOLPglu>PTX
0.529029	0.621997	6.5	0.7
0.501014	0.754236	5.3	0.8
0.764833	0.27258	2.7	0.7
0.508563	0.94436	3.6	1.5
0.567406	0.328592	6.7	0.3
0.744217	0.487061	4.3	0.5
1.14669	0.299528	3.8	0.2
0.51501	0.401086	3.6	0.6
	0.263767		0.1
lOLPglu>GCaMP6f termini (Figure 5d)
peak ΔF/F		tpeak (s)
lOLPglu/+	lOLPglu>PTX	lOLPglu/+	lOLPglu>PTX
4.71171	2.42227	1.5	0.2
2.73344	2.95313	0.7	0.5
4.20207	0.798529	1.7	0.5
0.685135	4.96951	1.5	0.6
3.06103	1.64276	1.9	0.4
4.48362	1.47918	1.9	0.2
5.07833	2.3555	0.7	0.7
1.71295	2.16703	0.9	0.3
	2.6359		0.5
lOLPglu>Arclight (Figure 5f)
peak ΔF/F			tpeak (s)
lOLPglu/+ (H)	lOLPglu/+ (D)	lOLPglu>PTX (D)	lOLPglu/+ (H)	lOLPglu/+ (D)	lOLPglu>PTX
-0.165759	0.0872	0.06982	1.0839	2.3973	1.072
-0.224974	0.10393	0.0408	1.3586	2.5664	0.1841
-0.105044	0.05426	0.04665	1.2544	1.9586	0.9904
-0.145113	0.10288	0.04247	1.868	3.679	0.2702
-0.185912	0.08228	0.06722	1.1526	2.7639	0.992
-0.094144	0.08857	0.06926	0.8391	3.4433	1.1444
-0.090807	0.05032	0.07818	1.4292	2.9432	0.518
-0.1682	0.07582	0.04875	1.7573	4.6827	1.1142
-0.035811	0.08213	0.08698	1.8518	4.7816	0.8932
-0.075123	0.11719	0.09033	1.7109	4.1266	0.6195
		0.19249			1.2955
		0.11504			0.6861

## Sheet: Figure 6
OLP-LexA>LexAop-GCaMP6f (Figure 6a)
peak ΔF/F						tpeak (s)
cha-lOLP		glu-lOLP		pOLP		cha-lOLP		glu-lOLP		pOLP
PTX/+	lOLPglu>PTX	PTX/+	lOLPglu>PTX	PTX/+	lOLPglu>PTX	PTX/+	lOLPglu>PTX	PTX/+	lOLPglu>PTX	PTX/+	lOLPglu>PTX
2.1305	0.114156	0.106302	0.61357	0.318583	1.12405	1.9	1.3	7.6	0.7	6.4	0.1
3.01521	0.29801	0.658569	1.51813	1.0307	3.04542	1.4	0.8	7.3	1	7.9	0.6
3.98389	0.228453	1.22345	0.664118	3.0288	0.995655	0.8	0.5	6	0.4	6	1
5.59646	3.4533	0.266743	0.226792	0.825049	1.57595	0.1	0.5	8	0.1	7.1	0.1
5.66041	0.858443	0.263115	0.044435	0.423927	0.070281	1.4	1.1	7	0.5	7	2
2.69507	0.932611	0.95197	0.094065	1.99021	0.643941	1.1	0.3	3.9	0.6	3.7	0.5
2.87079	0.801761	0.317902	0.394716	0.486235	0.922861	1.7	0.3	4.9	0.4	4.3	0.3
3.77451	1.15101	0.502268	0.074173	1.39893	1.26667	1.5	0.3	4.4	0.3	4.2	0.3
3.55659	1.89177	0.417963	0.12751	1.04982	0.399811	1.6	0.9	6	0.9	4.9	0.7
4.38327	1.25329	0.664006	0.557414	1.48457	1.09882	1.3	0.9	5.7	1.1	5.8	1.1
1.41421	1.87036	0.571107	0.082075	1.58842	1.74851	1	0.7	6.4	0.4	6	0.9
2.72438	0.506682	0.442886	0.057873	0.916591	0.364543	0.9	1.1	5.1	0.7	4.1	0.9
Pdf-LexA>LexAop-GCaMP6f (Figure 6d)
peak ΔF/F				tpeak (s)
0.1		0.2		0.1		0.2
lOLPglu/+	lOLPglu>PTX	lOLPglu/+	lOLPglu>PTX	lOLPglu/+	lOLPglu>PTX	lOLPglu/+	lOLPglu>PTX
9.26763	3.15371	9.29789	3.09737	2	0.5	3.2	0.4
7.92244	1.72515	6.34782	2.90381	0.7	0.1	1.1	0.5
9.62404	2.74917	9.63233	6.47045	2.3	0.2	1.5	0.3
7.85555	4.33572	11.5114	8.63794	1.9	0.7	3	1.5
9.68776	4.97787	9.25967	8.28014	0.7	0.4	0.4	1.3
8.52371	6.60952	7.51631	2.78349	1.3	0.7	1.8	0.4
8.1504	7.72547	9.85073	7.32473	0.6	1	0.6	1.2
7.83355	2.75257	6.62996	6.14751	1.1	0.7	1.2	0.7
5.28431		7.03086		0.9		2.3

## Sheet: Figure 7
Pdf>iGluSnFR (Figure 7c)
peak ΔF/F			tpeak (s)
control (F)	control (S)	lOLPglu>PTX	control (F)	control (S)	lOLPglu>PTX
0.202949	0.168023	0.768775	1.0947	3.1182	1.2577
0.200045	0.279467	0.408814	1.5728	2.6781	1.35
0.293604	0.192737	0.443864	0.9205	2.6155	1.2462
0.189457	0.274228	0.612788	1.1146	2.725	1.3259
0.274097	0.453595	0.469951	0.8385	3.4382	1.0123
0.379095	0.413229	0.389639	1.075	2.7985	0.831
0.121806	0.34071	0.500213	0.9447	3.0634	0.7881
0.346061	0.337883	0.224204	0.8121	3.4149	1.3913
		0.37216			1.2465

## Sheet: Figure 8
peak pause frequency /min (Figure 8c)
rh6-/-	lOLPglu/+	rpr.hid/+	lOLPglu>rpr.hid	PTX/+	lOLPglu>PTX	mAchR-BRNAi/+	lOLPglu>mAchR-BRNAi
0	15.4592	10.6789	2.49684	8.20832	1.45635	12.9028	6.61244
0.897756	21.4222	17.1544	0	8.9914	0.479042	24.1562	10.007
0	23.8937	17.0701	0.582996	6.9744	1.04731	24.1475	6.97401
0.676692	19.6911	21.3828	1.10285	4.52465	0.49827	7.91299	0
0	22.2095	14.3222	0.498615	7.24055	0.470896	8.76628	6.42181
0	13.5443	11.6626	2.19649	8.59535	1.03249	14.185	3.54643
0	15.9194	8.61961	0.458307	4.34946	0.568272	3.07986	9.84609
0	20.1068	20.453	2.58948	13.0695	1.60744	9.00901	7.30212
0.512091	11.2528	15.3767	1.53992	8.22299	0	19.8956	5.03854
0.676692	19.1201	13.3544	2.99667	15.8754	0	23.3302	6.02598
peak turn frequency /min (Figure 8e)
rh6-/-	lOLPglu/+	rpr.hid/+	lOLPglu>rpr.hid	PTX/+	lOLPglu>PTX	mAchR-BRNAi/+	lOLPglu>mAchR-BRNAi
5.83175	6.68954	19.8483	14.3368	5.06855	5.06122	13.0667	20.4553
4.99856	8.21398	21.205	13.7565	8.85244	6.3519	24.4141	21.5597
4.09368	12.865	16.0551	9.61492	6.91243	9.3572	16.6021	18.544
1.59865	15.3382	13.6012	15.4145	3.91559	5.52447	9.51391	5.25109
0.991053	14.2696	11.0494	9.5158	18.1624	12.426	10.4507	13.8696
3.35824	6.71332	15.5491	14.3653	4.48022	7.59756	17.6945	15.3135
2.5897	13.4576	10.6507	9.77585	11.6902	7.85811	13.4836	19.0509
2.49503	8.94439	9.05186	14.4841	7.24333	12.8114	11.9701	20.5766
6.27113	9.43045	15.0238	10.8974	7.82522	6.39943	15.3488	18.3527
3.96584	8.40824	16.6889	11.7272	12.6754	5.92098	24.7251	21.1117

## Sheet: Fig. S4
GCaMP6f peak values in glu-lOLP (Supplementary Figure 4a)
peak ΔF/F			tpeak (s)
lOLPglu-Gal4	lOLP-Gal4	OLP-LexA	lOLPglu-Gal4	lOLP-Gal4	OLP-LexA
0.723519	0.289835	0.274081	3.6	5.3	4.1
0.234321	0.411288	0.377851	7.8	4.5	3.3
0.119065	1.64048	0.191355	5.8	2.9	4.9
0.07892	0.437307	0.306002	8	2.3	5.3
0.482133	0.446823	0.407035	4.9	4	5.7
0.675946	0.930624	0.266376	3.9	5.9	5
0.281489	0.343653	0.132215	7.4	5.4	7.8
0.157951	1.32178	0.175369	7.6	3.2	4.1
0.195592	0.625027	0.223895	6.2	6.1	3.4
0.252322	1.21922	0.190016	5.2	3.6	3.8
		0.0911746			3.6
		0.0969982			4.2
		0.141748			4
GCaMP6f trough values in glu-lOLP (Supplementary Figure 4b)
trough -ΔF/F			ttrough (s)
lOLPglu-Gal4	lOLP-Gal4	OLP-LexA	lOLPglu-Gal4	lOLP-Gal4	OLP-LexA
0.10505	0.136791	0.0702248	1.1	2.5	2.2
0.264061	0.234367	0.0816113	4.3	2.3	1.3
0.169754	0.0875679	0.107297	3.2	0.6	2.5
0.457198	0.116095	0.115448	3.8	1.3	1.9
0.151638	0.231511	0.151511	2.9	2.5	3.2
0.108695	0.209761	0.182309	1.8	2.3	3.7
0.252458	0.234307	0.0547832	3.7	2.7	2.5
0.34608	0.0816135	0.0344262	4.1	1.1	1.8
0.341909	0.209782	0.068278	3.5	3.3	1.6
0.17385	0.411291	0.109689	1.6	0.7	1.2
		0.0754702			2.3
		0.0667176			0.6
		0.116631			2.2

## Sheet: Fig.S5
lOLPglu>RCaMP (Supplementary Figure 5c)
peak ΔF/F
control	mAchR-BKK107137	GαoHMS01129
0.136964	0	0
0.115072	0.008072	0.03712
0.0507285	0.050105	0
0.0341	0	0
0.00733498	0	0
0.0619161	0	0.005187
0.139149		0.004659
0.109805

[truncated: 1 more sheets: Fig.S6]
